# Supplementary material for: Surface Topography, Microbial Adhesion, and Immune Responses in Silicone Mammary Implant-Associated Capsular Fibrosis
Source: Int J Mol Sci. 2024 Mar 9;25(6):3163. doi: 10.3390/ijms25063163 (PMC10969816; doi:10.3390/ijms25063163)
Supplement: Supplementary file 1 [file ijms-25-03163-s001.zip]

Archive with 8 entries (8 files):
- Figure S1_SA.png
- Figure S2_WBF.jpeg
- Figure S3_ExpSurf.jpeg
- Figure S4_CT.jpeg
- Supplementary Figure S5.jpg
- Table S1 AMPs in WBF.xlsx
- Table S2 AMPs adhered to SMI surface.xlsx
- Table S3 bacterial read count data.xlsx
